# Supplementary material for: Adjuvant Radiotherapy Is Associated with an Increase in the Survival of Old (Aged over 80 Years) and Very Old (Aged over 90 Years) Women with Breast Cancer Receiving Breast-Conserving Surgery
Source: J Pers Med. 2022 Feb 16;12(2):287. doi: 10.3390/jpm12020287 (PMC8878030; doi:10.3390/jpm12020287)
Supplement: Supplementary file 1 [file jpm-12-00287-s001.zip]

Archive with 1 entries (1 files):
- jpm-1593800-supplementary.pdf
